# Supplementary material for: Counteracting the Common Shwachman–Diamond Syndrome-Causing SBDS c.258+2T>C Mutation by RNA Therapeutics and Base/Prime Editing
Source: Int J Mol Sci. 2023 Feb 16;24(4):4024. doi: 10.3390/ijms24044024 (PMC9962285; doi:10.3390/ijms24044024)
Supplement: Supplementary file 1 [file ijms-24-04024-s001.zip]

Archive with 1 entries (1 files):
- ijms-2094187-supplementary.pdf
